# Supplementary material for: Class-Specific Evolution and Transcriptional Differentiation of 14-3-3 Family Members in Mesohexaploid Brassica rapa
Source: Front Plant Sci. 2016 Jan 26;7:12. doi: 10.3389/fpls.2016.00012 (PMC4726770; doi:10.3389/fpls.2016.00012)
Supplement: Supplementary file 1 [file Table1.XLS]

## Sheet: Table S1
Table S1: Nucleotide sequence identity (%) among B. rapa 14-3-3 coding DNA sequences, calculated using ClustalW in DNASTAR (Lasergene).
	BraA.GRF14.a	BraA.GRF14.b	BraA.GRF14.c	BraA.GRF14.d	BraA.GRF14.e	BraA.GRF14.f	BraA.GRF14.g	BraA.GRF14.h	BraA.GRF14.i	BraA.GRF14.j	BraA.GRF14.k	BraA.GRF14.l	BraA.GRF14.m	BraA.GRF14.n	BraA.GRF14.o	BraA.GRF14.p	BraA.GRF14.q	BraA.GRF14.r	BraA.GRF14.s	BraA.GRF14.t	BraA.GRF14.u
BraA.GRF14.a	***	70.3	69.2	63	65.7	70.6	62.6	59.6	62.5	62.1	65.1	64.4	64.4	61.7	64.7	61	61.9	62.5	62.6	61.8	62.6
BraA.GRF14.b	38.3	***	92.2	83.8	53.7	67	65.2	63.4	64.9	63.7	63.8	64.3	64.4	60.7	64.3	62.7	60	66	66.5	60.6	59.7
BraA.GRF14.c	40.3	8.3	***	84.3	52.8	66.1	64.1	62	63.8	61.5	62.9	62.4	62.7	59.8	62.9	61.4	59.5	64.7	64.7	59	59.4
BraA.GRF14.d	40.6	9.3	8.9	***	41.8	52.9	49.9	48.6	50	49	49.2	49	49.2	47.4	49.5	47.7	46.9	50.7	51.1	47.1	47.4
BraA.GRF14.e	42.3	61.4	62.6	64.7	***	59.9	54.2	50.3	52.6	51.8	54.7	54.5	55	54.9	56.4	52.8	55.3	53.7	53.8	54.6	53.5
BraA.GRF14.f	37.6	41.4	41.8	43.4	57.5	***	62.5	60.7	60.8	61.2	65	64.1	63.1	60.2	63.4	59.3	59.9	60.3	60.1	60.6	60.6
BraA.GRF14.g	49.8	42.8	43.5	48.5	70.9	49.8	***	87.4	90.5	84.2	76.2	75.9	76	72.3	73.7	81.5	69.2	80.7	77.8	68.5	68.7
BraA.GRF14.h	51.2	41.1	42.8	46.4	76.3	48	9.4	***	91.5	83.9	75.6	76.1	76.2	72	74	80.3	69.6	80.9	78.6	68.3	68.8
BraA.GRF14.i	49.4	43	43.9	48.1	74.9	52.6	9.7	8.6	***	84.5	73.8	74.1	74.3	70.9	72.9	81.6	68.6	82.1	79.2	67.3	68.3
BraA.GRF14.j	49.5	44.8	48	50	76.3	51.3	17	17.3	17	***	71.8	71.2	70.9	68.2	69.1	88.1	65.1	77.3	75.9	65.6	65.3
BraA.GRF14.k	44.6	44.6	44.9	49.1	69.1	44	27.9	28.4	31.2	34.3	***	90.5	81.5	69.6	80.1	70.1	68.7	73.4	73.4	68.3	69.2
BraA.GRF14.l	45.4	43.1	45.4	49.1	69.1	45.2	28	27.9	30.2	35	9.4	***	81.7	69.6	80.9	70.4	69.9	74.2	74.2	68.2	68.5
BraA.GRF14.m	45.7	44.5	46.7	50.7	68.8	48.2	28.7	28.7	31.2	36.8	21.1	21.4	***	69.7	92.6	68.1	68.3	72.5	71.6	66.8	67.2
BraA.GRF14.n	54.1	54.9	56.8	62.4	69.4	56.8	34.5	35.1	36.9	41.4	39	39	38.7	***	63.6	61.1	80.6	64.7	64.9	73.7	72.9
BraA.GRF14.o	45.1	44.7	46.5	50.2	65.2	47.6	32.2	32.2	33.5	39.9	23.1	22.4	7.8	43.4	***	66.3	65.3	71.5	70.2	66.3	66.7
BraA.GRF14.p	53.6	48.7	50.2	55.6	73.4	57.3	20.5	22	20.9	13.1	37.8	37.2	40.9	49.7	44.3	***	62.1	75.1	73.7	62.9	62.4
BraA.GRF14.q	48.2	47.3	46.7	49.7	66.4	48.9	33.1	31.8	33.9	39.9	34.6	32.1	33.8	11.4	39.4	43.9	***	68.4	68	83.2	82.1
BraA.GRF14.r	49.2	41.3	42.8	47.1	71.2	53.4	21.6	21.8	20.2	26.8	32.3	31.4	34	41.4	35.7	28.4	37.9	***	90.6	65.5	65.8
BraA.GRF14.s	48.7	41.3	43.8	47	70.9	53.7	24.9	23.5	23.3	28	31.4	30.1	34.2	40.7	36.5	29.7	38.6	8.9	***	65.2	64.8
BraA.GRF14.t	48.6	46	47.7	49.3	68.2	47.5	34.3	33.8	36	38.8	35.2	34.8	36.3	20.9	37.2	42.4	18.3	38.3	38	***	90.9
BraA.GRF14.u	46.7	47.2	46.4	47.8	71.3	47.6	33.8	32.9	34.2	39.5	33.6	34.3	35.6	22	36.5	43.3	19.3	37.7	38.1	9.3	***
Percent Similarity in upper triangle (shaded)
Percent Divergence in lower triangle
