# Supplementary material for: Class-Specific Evolution and Transcriptional Differentiation of 14-3-3 Family Members in Mesohexaploid Brassica rapa
Source: Front Plant Sci. 2016 Jan 26;7:12. doi: 10.3389/fpls.2016.00012 (PMC4726770; doi:10.3389/fpls.2016.00012)
Supplement: Supplementary file 2 [file Table2.XLS]

## Sheet: Table S2
Table S2: Amino acid sequence identity (%) among B. rapa 14-3-3 proteins, calculated using ClustalW in DNASTAR (Lasergene).
	BraA.GRF14.a	BraA.GRF14.b	BraA.GRF14.c	BraA.GRF14.d	BraA.GRF14.e	BraA.GRF14.f	BraA.GRF14.g	BraA.GRF14.h	BraA.GRF14.i	BraA.GRF14.j	BraA.GRF14.k	BraA.GRF14.l	BraA.GRF14.m	BraA.GRF14.n	BraA.GRF14.o	BraA.GRF14.p	BraA.GRF14.q	BraA.GRF14.r	BraA.GRF14.s	BraA.GRF14.t	BraA.GRF14.u
BraA.GRF14.a	***	74.8	74	65.7	53.9	71.7	66.1	63.8	65.7	65.7	67.7	68.5	68.1	61.8	68.5	63.8	62.2	66.9	66.1	63	63.4
BraA.GRF14.b	30.3	***	95.5	85.4	44.8	70.1	66	64.2	65.7	63.4	66.4	66.8	67.5	57.8	67.9	62.3	58.2	67.5	67.2	59.3	59.3
BraA.GRF14.c	31.5	4.6	***	86.3	43.5	69	65.7	63.8	65.3	62.4	65.7	66.1	67.2	57.6	67.5	62	57.9	67.2	67.5	59	59
BraA.GRF14.d	34.6	7.3	6.3	***	34.6	53.9	50.7	48.7	50.3	48.7	51.3	51.6	52	45.4	52.3	47.7	45.8	51	51.3	46.7	46.7
BraA.GRF14.e	64.8	82.6	84.9	86.7	***	48.8	45.1	44.3	44.7	44.3	45.1	44.7	47.6	43.9	47.6	45.9	45.1	45.9	45.1	45.1	45.5
BraA.GRF14.f	35.6	35.4	36	40.4	83.2	***	62	60.5	61.6	61.2	65.8	65.4	64.3	58.9	63.9	60.5	59.3	61.6	62.4	60.8	60.8
BraA.GRF14.g	44.9	41	40.4	46.2	93.9	50.8	***	90	95.4	84.3	81.6	79.7	82.4	72	82	82.8	71.3	88.1	83.5	71.6	72
BraA.GRF14.h	44.4	39.8	39.1	45.8	90.6	48.6	6.3	***	96	84.1	82.9	80.5	84.1	72.5	83.3	82.1	71.3	88	84.1	70.5	70.9
BraA.GRF14.i	45.6	41.7	41	47	95.2	51	4.4	3.7	***	85.1	81.2	79.3	82.8	71.6	82	83.1	71.6	88.9	85.1	70.9	71.3
BraA.GRF14.j	45.1	45.3	46	50.4	95.9	51.3	16.9	17.1	16.3	***	76.9	75	76.5	68.1	75.4	90.4	67.3	78.5	76.9	67.7	67.7
BraA.GRF14.k	41.2	39.5	39.5	43.7	93.9	42.8	20.3	18.2	20.4	26.3	***	94.6	87.6	71.8	86.5	75.3	69.5	81.1	81.1	71.8	71
BraA.GRF14.l	39.9	38.4	38.4	42.4	94.6	43	22.5	21.8	22.6	28.7	4.8	***	88	72.9	86.4	74	71.7	79.5	78.7	72.9	71.7
BraA.GRF14.m	41.4	38.9	38.3	43.7	86.6	46	19.7	18	19.2	27.8	13.1	13.1	***	69.8	96.6	74.8	70.2	80.9	80.9	70.2	69.5
BraA.GRF14.n	52.9	60.2	60.8	64.5	97.8	58.8	35	34.3	35.6	41.5	35.3	33.7	38.5	***	65.9	63.8	82.2	67	65.6	79	79
BraA.GRF14.o	40.8	38.3	37.6	43	86.6	46.7	20.2	19	20.2	29.4	14.5	15	3.5	39.2	***	73.7	69.8	80.9	80.9	70.2	69.8
BraA.GRF14.p	48.7	49.2	48.5	54.9	90.8	54.2	18.8	19.7	18.7	10.3	29.2	31	29.4	43.9	31.2	***	66.7	76.5	74.6	67	67
BraA.GRF14.q	47.4	50.3	49.6	52.1	92.8	49.9	30	29.2	29.4	36.4	33.7	29.7	30.8	9.4	31.4	35.8	***	72.2	72.6	89.7	89.3
BraA.GRF14.r	43.5	38.5	38.3	45.9	91.4	50.6	12.2	12.6	11.7	25	21	23.6	21.7	37.3	21.7	26.1	32	***	92	69.8	70.2
BraA.GRF14.s	43.5	40	38.5	46.2	92.2	48.6	17	16.3	15.5	26.3	20.2	23.4	20.4	39.3	20.4	28	31.4	7.3	***	69.7	69.3
BraA.GRF14.t	45.9	48.1	47.3	49.6	92.8	46.8	29.4	30.4	30.6	35.8	30	27.9	30.8	13.7	30.8	35.1	10.3	31.4	30.8	***	96.4
BraA.GRF14.u	45.1	47.6	46.8	49.1	91.5	46.8	28.8	29.8	30	35.8	31.2	29.7	32	13.7	31.4	35.1	10.3	30.8	30.9	3.3	***
Percent Similarity in upper triangle (shaded)
Percent Divergence in lower triangle
