# Supplementary material for: Class-Specific Evolution and Transcriptional Differentiation of 14-3-3 Family Members in Mesohexaploid Brassica rapa
Source: Front Plant Sci. 2016 Jan 26;7:12. doi: 10.3389/fpls.2016.00012 (PMC4726770; doi:10.3389/fpls.2016.00012)
Supplement: Supplementary file 3 [file Table3.XLS]

## Sheet: Table S3
Table S3: Divergence time analysis of the syntenic homologs (orthologs) identified in B. rapa sub-genomes with that of the Arabidopsis GRF14 gene.
Arabidopsis gene	B. rapa gene ID	B. rapa gene code	Ks	Ka	ka/ks	Divergence time
						(mya)
AT4G09000.2_GRF1_chi	None						non-epsilon type
AT1G78300.1_GRF2_omega	Bra035027	BraA.GRF14.g	0.8053	0.0379	0.0470632	26.8433
AT1G78300.1_GRF2_omega	Bra008355	BraA.GRF14.h	0.8735	0.0305	0.034917	29.1167
AT1G78300.1_GRF2_omega	Bra003649	BraA.GRF14.i	0.5736	0.0238	0.0414923	19.12
AT1G78300.1_GRF2_omega	Bra012325	BraA.GRF14.p	0.9421	0.0911	0.0966989	31.4033
AT1G78300.1_GRF2_omega	Bra016380	BraA.GRF14.j	0.9853	0.0885	0.0898204	32.8433
AT5G38480.1_GRF3_psi	Bra028409	BraA.GRF14.k	0.7303	0.0326	0.0446392	24.3433
AT5G38480.1_GRF3_psi	Bra028187	BraA.GRF14.l	0.7	0.0301	0.043	23.3333
AT1G35160.2_GF4_phi	Bra034430	BraA.GRF14.s	0.7845	0.0358	0.0456342	26.15
AT1G35160.2_GF4_phi	Bra028068	BraA.GRF14.r	0.7752	0.0266	0.0343137	25.84
AT5G16050.1_GRF5_upsilon	None
AT5G10450.4_GRF6_lambda	Bra028586	BraA.GRF14.n	0.9788	0.0976	0.0997139	32.6267
AT5G10450.4_GRF6_lambda	Bra006061	BraA.GRF14.q	0.821	0.0455	0.0554202	27.3667
AT3G02520.1_GRF7_nu	Bra001049	BraA.GRF14.o	0.4776	0.0337	0.0705611	15.92
AT3G02520.1_GRF7_nu	Bra040592	BraA.GRF14.m	0.6578	0.0251	0.0381575	21.9267
AT5G65430.3_GRF8_kappa	Bra024384	BraA.GRF14.u	0.8983	0.0494	0.0549928	29.9433
AT5G65430.3_GRF8_kappa	Bra037818	BraA.GRF14.t	0.8468	0.0611	0.072154	28.2267
AT2G42590.3_GRF9_mu	Bra000268	BraA.GRF14.f	0.4512	0.0326	0.0722518	15.04	Epsilon type
AT1G22300.1_GRF10_epsilon	Bra031383	BraA.GRF14.a	0.4147	0.0251	0.0605257	13.8233
AT1G34760.1_GRF11_omicron	None
AT1G26480.1_GRF12_iota	Bra024713	BraA.GRF14.b	0.3469	0.0267	0.0769674	11.5633
AT1G26480.1_GRF12_iota	Bra012455	BraA.GRF14.d	0.3812	0.0494	0.129591	12.7067
AT1G26480.1_GRF12_iota	Bra016273	BraA.GRF14.c	0.3187	0.0268	0.0840916	10.6233
AT1G78220.1_GRF13_pi	Bra035020	BraA.GRF14.e	0.4495	0.2014	0.448053	14.9833
Between Arabidopsis genes
AT4G09000.2_GRF1_chi	AT1G35160.2_GF4_phi		0.6277	0.0879	0.140035	20.9233
AT5G16050.1_GRF5_upsilon	AT3G02520.1_GRF7_nu		0.7429	0.0458	0.0616503	24.7633
AT1G34760.1_GRF11_omicron	AT1G26480.1_GRF12_iota		2.4074	0.1716	0.0712802	80.2467
