# Supplementary material for: Class-Specific Evolution and Transcriptional Differentiation of 14-3-3 Family Members in Mesohexaploid Brassica rapa
Source: Front Plant Sci. 2016 Jan 26;7:12. doi: 10.3389/fpls.2016.00012 (PMC4726770; doi:10.3389/fpls.2016.00012)
Supplement: Supplementary file 4 [file Table4.XLS]

## Sheet: Table S4
Table S4: List of real-time primers used in the current study.
B. rapa gene ID	Code	Sequence (5' - 3')	Length	Tm
Bra031383	RT BrGFa-FP	CGATGCAATAGCTGAACTTGA	21	62.8
	RT BrGFa-RP	CTGAGGCTCATCACCTTTGG	20	64.7
Bra024713	RT BrGFb-FP	GTCATACAAGGACAGCACTTTGA	23	62.9
	RT BrGFb-RP	TTCTCAGTAGCTTCTGCAGGCTTA	24	65.2
	RT BrGFb-FPn	GAAGCAAGCTTTCGATGAGGCG	22	70.9
	RT BrGFb-RPn	TGGGTTCATCAGTCTTGGC	19	63.8
Bra016273	RT BrGFc-FP	GCAGCTCCTGAGAGACAACC	20	64.2
	RT BrGFc-RP	AGTGGCTTCTGCAGGCTTAG	20	63.5
Bra012455	RT BrGFd-FP	GGTTTGCCTTTTTGTTTCTTTG	22	63.3
	RT BrGFd-RP	TCATCTCCCTGATGAAACCA	20	63.1
	RT BrGFd-FPn	TGATATATGTAAAGACATTCTTTCCATC	28	61.1
	RT BrGFd-RPn	GCAATGTTCTTGATTGGGTTCATCAGA	27	71.2
Bra035020	RT BrGFe-FP	GCGTGTAAGTTGGCTAAAAAGG	22	63.5
	RT BrGFe-RP	GTTTTGCGGGGTATCAGTGT	20	63.6
	RT BrGFr-FPn	TCGATTTCAACTATGTGATCC	22	60.3
	RT BrGFr-RPn	CTCCTGTCCACACGAAAGATTA	23	66.1
Bra000268	RT BrGFf-FP	GCTTGACAGTCTGAATGAGGAA	22	63.3
	RT BrGFf-RP	TCACTCTGCATCGTCTCCAC	20	64.2
Bra035027	RT BrGFg-FP	CGAGACTACAGGGCGAAGAT	20	63.2
	RT BrGFg-RP	CGCCAAGTACCTATGGTAATCC	22	63.1
Bra008355	RT BrGFh-FP	GCGGAGTTGGACACTCTAGG	20	63.7
	RT BrGFh-RP	CTGTTCCTCAGCTGGCTTTG	20	65
Bra003649	RT BrGFi-FP	CGATAGCCGAGTTGGACACT	20	64.1
	RT BrGFi-RP	TGTTGGTTTTGGAGCTGATG	20	63.6
Bra016380	RT BrGFj-FP	TGCTGCCATTGCTGAGTTAG	20	64.1
	RT BrGFj-RP	CTCCTCTGTTGGCTTTGGAG	20	63.8
Bra028409	RT BrGFk-FP	GTTGGACACGTTGGGTGAG	19	64.2
	RT BrGFk-RP	TACTCTGCAGCACCTTCTGG	20	63.2
Bra028187	RT BrGFl-FP	TGAGTTGGATACATTGGGAGAA	22	63.1
	RT BrGFl-RP	ACTCTGCTGCACCACCCTCT	20	66.4
Bra040592	RT BrGFm-FP	TGAACCTTCTTGATTCTCACCTT	23	62.8
	RT BrGFm-RP	CCACGAGAGTGTTCTCAGCA	20	64.4
Bra028586	RT BrGFn-FP	CAGCTGCTCAGGGACAATCT	20	64.5
	RT BrGFn-RP	CGACTCATGCAATCGAAATG	20	64.2
Bra001049	RT BrGFo-FP	TCGCCAAGACTGTTGACTCC	20	65.4
	RT BrGFo-RP	GAAATGATCCTCCACGAAGC	20	63.5
Bra012325	RT BrGFp-FP	ATTCCGAGGAATCCAAGGTC	20	64
	RT BrGFp-RP	GTAAGCGGCGAGGGTGTTAT	20	64.9
Bra006061	RT BrGFq-FP	GCTTGTAACATGGCCAAACA	20	63.4
	RT BrGFqRP	GTCCATCTGCTCCTGCATATC	21	63.5
Bra028068	RT BrGFr-FP	TTGGATACTCTAGGCGAGGAG	21	62.2
	RT BrGFr-RP	CTGTTCTTCAGCAGGCTTGG	20	65
Bra034430	RT BrGFs-FP	GAGATGGTTGAATTCATGGAAA	22	62.5
	RT BrGFs-RP	GAACAGAAGGAAGAGAGCCG	20	63
Bra037818	RT BrGFtFP	GTATGGCTAAACAGGCTTTCG	21	62.4
	RT BrGFt-RP	AGGCCTCATCCATCTGCTC	19	64.4
Bra024384	RT BrGFu-FP	AGAACGTGATCGGATCTCTCA	21	63.7
	RT BrGFu-RP	GTAATCCTTCACGAGCGACA	20	62.8
	BrGFa-FP	CACCATGGAGACTGAGAGGGAAAAGCAT	28	67.01
	BrGFa-RP*	TACCTCTTCCTGAGGCTCATCA	22	64.97
	BrGFb-FP*	CACCATGTCGTCAGGATCCGACAAAGAG	28	69.3
	BrGFb-RP	GTTCTCAGTAGCTTCTGCAGG	21	60.75
	BrGFc-FP*	CACCATGTCGTCAGGATCCGACAAAGAC	28	69.24
	BrGFc-RP	CAGGTTAGTCACCTCAGTGGC	21	63.63
	BrGFd-FP*	CACCATGTCGTCAGGATCCGACAAAGAA	28	69.58
	BrGFd-RP	AGAAAAAAGAACAATATAAAATTTG	25	55.7
	BrGFe-FP*	CACCATGGCCTCTGCCAGAGAAGAGTTC	28	69.73
	BrGFe-RP	GGTCTCCTTCTGTTCTTCAGC	21	61.91
	BrGFf-FP	CACCATGGCGGCAGCATCATCCTCGTCC	28	78.99
	BrGFf-RP	AGTCTCCTTCTCTTCTTGAGC	21	58.39
	BrGFg-FP	CACCATGGCGGTTTCGGCGCGTGAGGAG	28	78.57
	BrGFg-RP	CTGTTCCTCAGTCGGCTTTGG	21	68.07
	BrGFh-FP*	CACCATGGCCAAGCTCGCCGAGCAAG	26	76.85
	BrGFh-RP*	CTGCTGTTCCTCAGCTGGCTTTG	23	71.15
	BrGFi-FP	CACCATGGCGGTTTCTGCGCGTGAGGAGT	29	78.88
	BrGFi-RP	CTGCTGTTCCTCTGTTGGTTT	21	63.14
	BrGFj-FP	CACCATGGCAGTTTCATCGCGCGAGGAC	28	77.16
	BrGFj-RP	TTTCTGCTCCTCTGTTGGCTT	21	65.09
	BrGFk-FP	CACCATGTCATCATCATCACGTGAAGAG	28	65.01
	BrGFk-RP	CTCTGCAGCACCTTCTGGCTT	21	68
	BrGFl-FP	CACCATGTCGTCACGTGAAGAGAATGTG	28	67.24
	BrGFl-RP	CTCTGCTGCACCACCCTCTGG	21	71.68
	BrGFm-FP	CACCATGTCGTCTCCTCGTGAAGAGAAT	28	66.13
	BrGFm-RP	CGCTTGTTTCCCTTCTTCAGG	21	66.86
	BrGFn-FP	CACCATGGCGGCAACACTAGGCAGAGAC	28	72.94
	BrGFn-RP	CTGATCCACTTGTCTCGACTC	21	61.46
	BrGFo-FP	CACCATGTCGTCTACTCGGGAAGAGAAT	28	64.97
	BrGFp-FP	CACCATGGCGGTTCCGTCGCGCGATGAG	28	82.61
	BrGFp-RP	TTTCTGCTCTTCTGTTGGCTT	21	62.91
	BrGFq-FP	CACCATGGCGGCGGCGACACTAGGCAGA	28	80.75
	BrGFqRP	GGCTTCGTCCATCTGCTCCTGC	22	73.26
	BrGFr-FP	CACCATGGAAAACGAGAGAGGGAAGTTG	28	67.25
	BrGFr-RP	TTCCTTGTTTTGCGGGGTATCAG	23	69.49
	BrGFs-FP	CACCATGGAATCTGCCAAAGAGCGTGAC	28	71.05
	BrGFs-RP	CTCTGCATCGTCTCCACCTGC	21	69.57
	BrGFtFP	CACCATGGCGGCGGCGACGATGAGCAGA	28	83.51
	BrGFt-RP	GGCCTCATCCATCTGCTCCTGCAT	24	74.96
	BrGFu-FP	CACCATGGCGGCGACGTTGAGCAGAGAC	28	77.64
