# Supplementary material for: Class-Specific Evolution and Transcriptional Differentiation of 14-3-3 Family Members in Mesohexaploid Brassica rapa
Source: Front Plant Sci. 2016 Jan 26;7:12. doi: 10.3389/fpls.2016.00012 (PMC4726770; doi:10.3389/fpls.2016.00012)
Supplement: Supplementary file 5 [file Table5.XLS]

## Sheet: Table S5
Table S5: Comparative expression pattern of Arabidopsis GRF14 genes. The average signal intensities of 13 GRF14 genes were obtained across different tissue types available in the AtGenExpress Visualization tool (www.arabidopsis.org/).
14-3-3 group	Arabidopsis gene	seedling (7d)	root (15d)	stem (21d)	young leaf (15d)	rosette leaf (17d)	cauline leaves (21 d)	flower (28 d)	siliques (3wk)
Non-epsilion	GRF1_At4g09000	5799.5	9411.8	7281.77	6404.25	6648.55	6823.65	6839.3	5773.05
	GRF2_At1g78300	1139.24	2386.86	1618.97	1123.82	841.793	804.627	1956.09	1413.11
	GRF3_At5g38480	1461.88	3074.63	1643.45	2423.03	1290.65	1495.94	2713.37	2056.4
	GRF4_At1g35160	NA	NA	NA	NA	NA	NA	NA	NA
	GRF5_At5g16050	1329.36	2190.22	1604.1	1400.47	1278.87	1824.64	2625.09	2145.41
	GRF6_At5g10450	2771.11	4695.48	7527.47	3586.79	3743.87	6332.8	3033.84	3038.66
	GRF7_At3g02520	1067	1678.91	1278.61	1125.18	1150.99	1234.49	1600.2	1331.24
	GRF8_At5g65430	1528.83	5442.76	4138.03	2732.7	4565.17	3962.39	2220.27	2590.1
Epsilion	GRF9_At2g42590	2987.85	1711.53	3369.4	4401.9	3671.08	3848.82	2382.7	2714.96
	GRF10_At1g22300	3104.03	7895.28	4664.84	2886.42	2738.18	3428.82	3925.65	2718.97
	GRF11_At1g34760	14.2688	74.1883	11.6125	204.611	55.6466	155.067	10.704	7.9686
	GRF12_At1g26480	6.466	6.6679	6.5655	6.229	6.1359	5.9789	43.4893	6.9488
	GRF13_At1g78220	6.8401	5.1953	7.0123	7.4575	6.1412	6.7529	5.9232	7.5363
