# Supplementary material for: Class-Specific Evolution and Transcriptional Differentiation of 14-3-3 Family Members in Mesohexaploid Brassica rapa
Source: Front Plant Sci. 2016 Jan 26;7:12. doi: 10.3389/fpls.2016.00012 (PMC4726770; doi:10.3389/fpls.2016.00012)
Supplement: Supplementary file 6 [file Table6.XLS]

## Sheet: Table S6
Table S6: Nucleotide sequence identity (%) of ca.1 kb 5' upstream region of B. rapa 14-3-3 genes, calculated using ClustalW in DNASTAR (Lasergene).
	BraA.GRF14.a	BraA.GRF14.b	BraA.GRF14.c	BraA.GRF14.d	BraA.GRF14.e	BraA.GRF14.f	BraA.GRF14.g	BraA.GRF14.h	BraA.GRF14.i	BraA.GRF14.j	BraA.GRF14.k	BraA.GRF14.l	BraA.GRF14.m	BraA.GRF14.n	BraA.GRF14.o	BraA.GRF14.p	BraA.GRF14.q	BraA.GRF14.r	BraA.GRF14.s	BraA.GRF14.t	BraA.GRF14.u
BraA.GRF14.a	***	21.3	21.3	19.9	22.1	19.3	20.8	22.5	20.9	20.6	22.2	19.2	19.2	20.2	20.2	20.5	20	19.2	19.9	20.4	20.2
BraA.GRF14.b		***	24.2	26.7	19.9	19.3	21.1	20.3	21.5	21.5	19.4	20.8	18.7	21.3	19.4	21.5	18.5	21.1	21.9	18.8	19.7
BraA.GRF14.c			***	29.3	21	22.2	20.9	21.6	21.4	23.9	23.5	22.9	21.1	20.7	21.1	18.5	21.5	20.9	21.2	20.4	21.7
BraA.GRF14.d				***	20.2	23.3	21.8	23.7	21.5	22.5	22.3	21.5	19.8	21.7	20.9	18.6	21.8	19.6	20.3	18.9	20.2
BraA.GRF14.e					***	23.5	22.5	23.2	20.7	20.7	22.5	21.3	20.3	20	20.7	19.9	21.6	19.9	19.5	19.5	22.7
BraA.GRF14.f						***	21.9	22.5	23.5	22.6	23.6	22.7	23	20.7	21.7	20.5	21.4	22	20.7	22.2	20.9
BraA.GRF14.g							***	27	28	24.9	22.8	21.4	20.9	22.9	19.8	19.7	21.1	22.5	21.7	21.3	21.5
BraA.GRF14.h								***	23.9	26.6	25.2	23.1	21.7	23.6	21.5	20.1	21.2	22	20.9	22.2	22.2
BraA.GRF14.i									***	25.1	22.4	22.9	21.4	23.3	21.3	20.4	21.1	22.1	21.5	22.1	22.7
BraA.GRF14.j										***	24.4	22.3	21.1	23.8	20.9	20.4	23.9	20.4	21.1	23.5	22.3
BraA.GRF14.k											***	29.9	24.3	23	22.6	24	22.1	20.9	20.3	22.1	25.1
BraA.GRF14.l												***	22.5	21.9	21.9	19.9	20.1	20.1	19.7	22.3	23
BraA.GRF14.m													***	19.4	29.3	21.7	20.7	20.5	19.9	19.1	21.1
BraA.GRF14.n														***	21.5	20.1	31.7	21.7	21.1	25.2	22.5
BraA.GRF14.o															***	21.7	20.6	20.4	21	19.9	21.5
BraA.GRF14.p																***	19.8	21.9	18.9	20.1	21.8
BraA.GRF14.q																	***	19.8	22.1	26	23.3
BraA.GRF14.r																		***	26.3	19.9	21
BraA.GRF14.s																			***	20.2	19.6
BraA.GRF14.t																				***	28.4
BraA.GRF14.u																					***
