# Supplementary material for: Class-Specific Evolution and Transcriptional Differentiation of 14-3-3 Family Members in Mesohexaploid Brassica rapa
Source: Front Plant Sci. 2016 Jan 26;7:12. doi: 10.3389/fpls.2016.00012 (PMC4726770; doi:10.3389/fpls.2016.00012)
Supplement: Supplementary file 7 [file Table7.XLS]

## Sheet: Table S7
Table S7: Summary of various cis-regulatory elements present within ca. 1.5 kb upstream region of BraA.GRF14 genes, determined using PLACE database (www.dna.affrc.go.jp/PLACE/).
Cis-regulatory element	BraA.GRF14.a	BraA.GRF14.b	BraA.GRF14.c	BraA.GRF14.d	BraA.GRF14.e	BraA.GRF14.f	BraA.GRF14.g	BraA.GRF14.h	BraA.GRF14.i	BraA.GRF14.j	BraA.GRF14.k	BraA.GRF14.l	BraA.GRF14.m	BraA.GRF14.n	BraA.GRF14.o	BraA.GRF14.p	BraA.GRF14.q	BraA.GRF14.r	BraA.GRF14.s	BraA.GRF14.t	BraA.GRF14.u
-10PEHVPSBD	0	1	0	2	0	1	3	3	3	0	2	0	1	2	0	1	1	3	0	1	2
2SSEEDPROTBANAPA	0	0	1	0	0	0	1	0	0	0	1	0	0	1	0	0	0	0	0	0	0
-300CORE	1	0	1	0	0	0	0	1	2	1	0	0	0	0	0	1	0	1	1	0	1
-300ELEMENT	1	1	0	1	4	2	0	1	5	0	1	0	0	4	1	1	0	0	2	1	3
AACACOREOSGLUB1	0	0	0	1	0	0	1	0	0	3	0	2	0	0	0	0	0	1	1	0	0
ABREATCONSENSUS	0	0	0	0	0	0	0	0	0	0	0	1	0	0	0	1	0	0	0	0	1
ABREAZMRAB28	0	0	0	0	0	0	0	0	0	0	0	0	0	0	0	0	0	0	0	0	1
ABRELATERD1	3	1	0	0	0	0	3	0	1	2	0	2	1	1	0	3	0	4	1	1	4
ABREOSRAB21	0	0	0	0	0	0	0	0	0	0	0	0	0	1	0	0	1	0	0	1	0
ABRERATCAL	1	0	0	0	1	0	2	1	0	0	1	2	0	1	0	4	3	3	0	2	5
ABRETAEM	0	0	0	0	0	0	0	0	0	0	0	1	0	0	0	0	0	0	0	0	0
ABREZMRAB28	0	0	2	0	0	0	0	0	0	0	0	0	0	0	0	0	0	0	0	0	2
ACGTABOX	0	0	0	2	2	0	0	0	0	2	0	0	0	0	2	0	0	0	0	0	2
ACGTABREMOTIFA2OSEM	1	0	8	0	0	0	1	0	0	0	0	2	0	0	0	2	0	0	0	0	1
ACGTATERD1	8	8	0	6	10	2	6	2	6	12	8	4	8	10	6	4	8	10	6	4	12
ACGTCBOX	0	0	0	2	2	0	0	0	0	0	4	0	0	0	0	0	2	0	0	0	0
ACGTOSGLUB1	0	0	2	0	0	0	0	0	1	0	0	0	1	0	0	1	0	0	0	0	0
ACGTTBOX	0	0	0	0	2	2	0	2	2	4	0	2	0	2	0	0	2	0	0	0	2
AGATCONSENSUS	0	0	0	1	0	0	0	0	0	0	0	0	0	0	0	0	0	0	0	0	0
AGCBOXNPGLB	1	0	0	0	0	0	0	0	0	0	0	0	0	0	0	0	0	0	0	0	0
AGMOTIFNTMYB2	1	0	0	0	0	0	0	0	0	0	0	0	0	0	0	1	2	0	0	0	0
AMMORESIIUDCRNIA1	0	1	1	0	0	0	0	0	0	0	0	0	0	0	0	0	0	0	0	0	0
AMMORESIVDCRNIA1	0	1	0	1	0	0	0	0	0	0	0	0	1	0	2	0	1	2	0	0	0
AMYBOX1	0	0	0	0	0	3	1	1	0	3	0	0	1	2	0	0	0	3	1	1	0
AMYBOX2	0	0	0	0	1	0	1	0	0	0	0	0	0	0	1	1	0	0	0	0	0
ANAERO1CONSENSUS	3	0	0	2	1	1	2	4	4	4	1	4	1	3	2	1	1	2	2	2	0
ANAERO2CONSENSUS	1	0	0	1	0	2	0	0	0	0	1	1	0	0	1	0	1	0	0	1	0
ANAERO3CONSENSUS	2	0	0	0	1	1	1	0	0	1	0	0	1	0	0	1	0	0	0	0	0
ANAERO4CONSENSUS	0	0	0	0	0	0	0	1	0	0	0	0	0	0	0	0	0	0	0	0	0
ANAERO5CONSENSUS	0	0	2	0	0	0	0	0	0	0	0	0	0	0	0	0	0	1	0	0	0
ARFAT	3	0	21	1	2	0	2	2	0	0	0	0	0	2	2	0	0	0	0	1	1
ARR1AT	18	21	1	5	19	16	17	14	29	26	18	21	12	18	22	11	7	22	13	23	12
ASF1MOTIFCAMV	2	3	0	1	3	0	0	0	2	0	0	1	1	0	2	0	0	2	3	2	2
ATHB1ATCONSENSUS	0	0	0	0	0	0	0	0	0	0	0	2	0	0	0	0	0	0	0	0	0
ATHB5ATCORE	0	0	0	0	0	0	0	0	0	0	0	2	0	0	0	0	0	0	0	0	0
AUXREPSIAA4	0	0	1	0	0	0	0	0	0	1	0	0	0	0	0	0	1	0	0	0	0
BBOXSITE1STPAT	0	0	3	0	0	0	0	0	0	0	0	0	0	0	0	0	0	0	0	0	0
BIHD1OS	3	2	0	3	2	7	5	3	0	3	4	2	2	2	2	4	3	2	3	2	2
BOXBPSAS1	0	0	0	0	0	0	0	0	0	0	0	0	1	0	0	0	0	0	0	0	0
BOXCPSAS1	0	1	1	0	0	0	0	0	0	0	0	0	1	0	0	0	0	0	0	0	0
BOXIINTPATPB	0	0	0	3	1	1	3	4	2	3	3	2	1	1	0	2	0	1	1	0	1
BOXIIPCCHS	0	0	1	0	0	0	0	0	0	0	0	1	0	0	0	1	0	0	0	0	1
BOXLCOREDCPAL	1	1	0	1	1	1	0	0	1	2	1	1	0	1	0	0	0	1	0	1	0
BS1EGCCR	0	0	16	1	0	0	0	0	0	1	0	0	0	0	0	0	1	0	0	0	0
CAATBOX1	11	10	0	10	10	20	13	14	25	17	13	17	11	16	20	12	11	18	15	16	7
CACGTGMOTIF	0	0	14	0	0	0	2	0	0	0	0	2	0	0	0	2	0	2	0	0	4
CACTFTPPCA1	18	13	0	24	16	19	21	24	12	16	19	22	29	31	20	16	20	19	20	26	21
CANBNNAPA	0	0	1	0	0	1	1	0	1	0	1	1	1	1	1	0	1	0	1	0	0
CAREOSREP1	0	2	0	1	1	0	1	1	0	2	0	0	1	1	1	4	1	1	2	1	2
CARGATCONSENSUS	0	0	0	0	0	0	0	0	0	0	0	0	0	0	0	0	0	2	0	0	0
CARGCW8GAT	2	0	2	4	2	2	2	6	6	6	4	2	0	0	0	2	2	0	0	6	2
CATATGGMSAUR	0	0	0	0	2	0	2	2	2	0	0	2	0	2	2	0	2	2	2	2	4
CBFHV	3	2	1	1	4	1	1	0	3	0	0	4	1	0	1	0	0	2	1	2	1
CCA1ATLHCB1	0	0	2	0	0	1	0	1	0	0	1	0	0	1	0	0	0	1	0	0	0
CCAATBOX1	0	3	0	2	1	6	4	3	6	4	3	4	3	4	4	2	3	5	4	3	1
CDA1ATCAB2	0	0	0	0	0	0	0	0	0	1	0	0	1	0	0	0	0	0	0	0	0
CELLCYCLESC	0	0	0	0	0	0	0	1	0	0	0	0	0	0	1	0	0	0	0	0	0
CEREGLUBOX2PSLEGA	0	0	0	1	0	0	0	1	0	1	0	0	0	0	0	0	0	0	0	0	0
CGACGOSAMY3	2	7	0	2	2	0	0	0	1	1	4	0	3	3	2	2	3	3	1	4	2
CGCGBOXAT	0	2	2	0	4	2	2	4	2	0	2	4	0	6	0	4	8	0	0	4	4
CIACADIANLELHC	0	3	0	1	2	3	4	1	1	1	3	0	1	2	3	1	0	1	0	0	1
CMSRE1IBSPOA	0	0	0	0	0	0	0	0	0	0	0	0	1	0	0	0	0	0	0	0	0
CPBCSPOR	1	2	0	0	0	0	1	4	1	0	0	2	2	1	1	0	2	0	1	2	1
CRTDREHVCBF2	2	0	0	0	2	0	0	0	2	0	0	2	0	0	0	0	0	0	0	0	0
CTRMCAMV35S	0	1	2	0	1	0	0	0	1	3	0	0	0	4	0	0	2	2	1	2	0
CURECORECR	10	0	0	8	2	2	2	12	8	6	8	8	14	8	8	6	4	14	0	4	0
D2GMAUX28	0	0	0	0	0	0	0	0	0	2	0	0	0	0	0	0	0	0	0	0	0
D3GMAUX28	0	0	25	0	0	0	0	0	1	0	0	0	0	0	0	0	0	0	0	0	0
DOFCOREZM	24	17	3	23	17	24	19	18	20	22	17	16	27	24	18	24	22	18	18	21	31
DPBFCOREDCDC3	2	1	0	1	1	1	3	2	1	1	4	6	4	0	3	4	4	2	2	0	2
DRE1COREZMRAB17	1	0	0	0	0	0	0	0	0	0	0	0	1	0	0	0	0	0	0	0	0
DRE2COREZMRAB17	0	0	0	0	0	0	0	0	1	0	0	1	0	0	1	0	0	0	0	1	0
DRECRTCOREAT	0	0	0	1	1	1	1	0	1	0	0	2	0	0	1	0	0	0	0	1	0
E2FBNTRNR	0	0	1	0	0	0	0	0	1	0	0	0	0	0	0	0	0	0	0	0	0
E2FCONSENSUS	3	0	14	0	0	0	2	1	2	0	1	0	2	2	1	0	2	0	0	2	0
EBOXBNNAPA	14	6	3	10	2	14	12	8	6	6	12	12	4	12	14	10	18	6	22	14	14
EECCRCAH1	6	4	0	1	1	1	5	0	0	4	1	1	2	2	3	4	1	3	3	1	3
ELRECOREPCRP1	0	0	0	0	0	1	0	1	1	0	1	0	1	0	2	0	0	0	0	0	0
EMBP1TAEM	0	0	0	0	0	0	0	0	0	0	0	1	0	0	0	1	0	0	0	0	1
EMHVCHORD	0	0	0	0	0	0	0	0	1	0	0	0	0	0	0	0	0	0	1	0	0
ERELEE4	1	0	0	0	0	1	1	0	0	0	2	1	0	0	0	0	0	0	1	1	0
EVENINGAT	1	0	0	0	0	0	0	0	0	0	0	0	0	0	0	0	0	1	0	0	0
GADOWNAT	1	0	0	0	0	0	1	0	0	0	0	1	0	0	0	1	0	0	0	0	0
GAGA8HVBKN3	0	0	0	0	0	0	0	0	0	0	0	0	0	1	0	0	0	0	0	0	0
GARE1OSREP1	0	0	0	0	0	2	0	0	0	0	0	0	0	1	0	0	0	0	0	1	0
GARE2OSREP1	0	0	0	0	0	0	0	0	1	0	0	0	0	1	1	0	0	0	0	0	0
GAREAT	0	0	14	0	0	1	2	2	0	3	0	0	1	2	1	1	0	4	2	0	0
GATABOX	10	11	0	16	22	20	12	16	7	16	6	15	14	13	10	7	12	18	3	14	7
GBOXLERBCS	0	0	0	0	0	0	0	0	0	0	0	1	0	0	0	1	0	0	0	0	1
GCCCORE	1	0	0	0	2	0	0	0	0	1	0	0	0	0	0	0	0	0	0	0	0
GCN4OSGLUB1	0	0	14	0	1	0	0	0	0	0	0	0	0	1	0	0	1	1	0	0	0
GT1CONSENSUS	6	10	0	15	11	21	11	16	9	18	8	10	18	10	10	12	6	11	13	13	26
GT1CORE	0	1	2	2	0	0	1	1	1	1	0	0	1	1	0	1	3	2	1	2	0
GT1GMSCAM4	3	2	0	4	3	6	1	4	5	5	3	3	6	3	1	6	2	1	6	3	7
GT1MOTIFPSRBCS	0	0	4	0	0	0	0	0	0	0	0	0	0	0	0	0	0	0	1	0	0
GTGANTG10	6	14	0	10	5	10	12	12	8	9	6	4	15	11	10	10	10	10	12	13	10
HDZIP2ATATHB2	0	0	0	0	0	0	0	0	0	0	1	1	0	0	0	0	0	0	0	0	0
HEXAMERATH4	2	1	0	0	0	0	0	0	0	0	0	0	0	0	1	1	0	1	0	0	0
HEXMOTIFTAH3H4	1	0	1	1	1	0	0	0	0	0	0	0	0	0	0	0	0	0	2	0	0
IBOX	0	0	4	0	4	2	2	1	0	1	0	2	2	1	0	0	2	0	1	4	0
IBOXCORE	1	3	0	6	8	10	5	7	3	7	1	6	5	6	4	2	3	6	1	9	3
IBOXCORENT	0	0	2	0	3	2	0	1	0	1	0	2	1	1	0	0	0	0	0	1	0
INRNTPSADB	1	3	0	2	1	4	4	2	5	1	0	5	3	6	4	3	4	6	3	2	0
INTRONLOWER	0	0	0	1	0	0	0	0	1	0	0	0	1	0	0	0	0	1	0	0	0
INTRONUPPER	0	0	0	0	0	0	0	0	0	0	0	0	0	1	0	1	0	0	0	0	0
IRO2OS	0	0	0	0	0	0	0	0	0	0	0	1	0	0	0	1	0	0	0	0	3
L1BOXATPDF1	0	0	0	0	0	0	0	1	1	0	0	1	0	0	0	0	1	1	0	0	0
LEAFYATAG	0	0	1	0	0	0	0	0	0	1	0	0	0	0	0	0	0	0	0	0	0
LECPLEACS2	0	0	0	1	0	1	0	1	1	0	0	0	0	0	0	0	0	0	0	0	1
LRENPCABE	0	0	1	0	0	0	0	0	0	0	0	0	0	0	0	0	0	0	0	0	1
LTRE1HVBLT49	1	0	0	0	0	1	1	0	0	0	0	1	0	0	0	0	0	0	0	0	1
LTREATLTI78	0	0	1	0	0	0	0	0	0	0	0	0	0	0	1	0	0	0	0	0	0
LTRECOREATCOR15	4	3	0	2	2	2	1	1	1	1	1	2	2	0	1	0	0	1	0	1	1
MARABOX1	0	1	0	1	0	0	0	1	1	0	0	0	0	1	0	0	0	0	0	0	0
MARARS	0	0	3	1	1	0	0	0	0	0	0	0	0	0	0	0	0	0	1	0	0
MARTBOX	0	2	0	2	2	11	1	2	5	2	1	1	1	10	4	3	7	2	7	1	32
MRNA3ENDTAH3	0	0	2	0	0	0	0	0	0	0	0	0	0	0	1	0	0	0	0	0	0
MYB1AT	5	3	1	3	2	3	2	4	2	3	6	2	4	2	3	6	3	3	7	1	0
MYB1LEPR	1	1	0	1	0	0	1	0	0	1	0	0	1	0	0	0	0	0	0	0	1
MYB2AT	0	1	1	2	0	1	0	1	2	0	1	1	1	0	0	1	1	1	0	2	0
MYB2CONSENSUSAT	4	1	0	4	1	3	2	2	3	1	2	1	2	1	1	3	2	3	3	3	3
MYBATRD22	0	0	2	1	1	0	0	0	0	1	0	0	0	0	0	0	0	0	2	0	0
MYBCORE	7	2	0	7	3	5	3	4	3	1	3	5	2	2	2	3	2	8	5	7	7
MYBCOREATCYCB1	3	2	0	2	2	0	2	2	2	2	0	0	1	1	1	3	3	2	2	1	2
MYBGAHV	0	0	1	0	0	1	1	1	0	3	0	0	1	1	0	0	0	3	1	0	0
MYBPLANT	0	2	1	0	1	0	0	0	0	1	0	0	0	2	0	1	0	0	2	0	0
MYBPZM	0	1	3	3	2	0	0	1	2	1	2	1	0	1	1	1	0	0	1	1	0
MYBST1	2	3	1	3	7	1	1	1	0	1	1	4	0	1	3	2	2	2	0	3	1
MYCATERD1	0	0	1	1	0	0	2	2	0	1	0	0	0	0	1	1	1	0	4	0	2
MYCATRD22	0	0	14	1	0	0	2	2	0	1	0	0	0	0	1	1	1	0	4	0	2
MYCCONSENSUSAT	14	6	0	10	2	14	12	8	6	6	12	12	4	12	14	10	18	6	22	14	14
NAPINMOTIFBN	1	0	5	0	0	0	0	0	0	0	0	0	0	1	0	0	0	0	1	1	2
NODCON1GM	3	0	6	1	4	1	1	0	0	2	1	1	1	0	0	1	2	2	0	1	0
NODCON2GM	3	2	0	7	11	5	5	4	3	3	1	4	9	7	8	9	7	2	11	5	4
NONAMERMOTIFTAH3H4	0	0	0	0	0	0	0	0	0	0	0	0	0	0	0	0	0	0	0	0	1
NRRBNEXTA	0	0	2	0	0	0	0	0	0	0	0	0	1	0	0	0	0	0	0	0	0
NTBBF1ARROLB	2	0	0	1	2	2	1	2	4	1	1	2	4	2	1	0	2	1	3	1	4
O2F3BE2S1	0	0	5	0	0	0	0	0	0	0	0	0	1	0	0	0	0	0	0	0	0
OSE1ROOTNODULE	3	0	6	1	4	1	1	0	0	2	1	1	1	0	0	1	2	2	0	1	0
OSE2ROOTNODULE	3	2	0	7	11	5	5	4	3	3	1	4	9	7	8	9	7	2	11	5	4
P1BS	0	0	0	0	0	0	0	2	0	0	0	0	2	0	2	2	2	0	0	2	4
PALBOXAPC	1	0	1	0	0	0	0	0	0	0	0	0	1	0	0	0	0	0	0	0	0
POLASIG1	3	3	1	5	3	5	3	10	9	8	4	8	2	5	4	2	3	2	4	2	8
POLASIG2	0	0	1	3	2	2	1	7	2	1	2	2	1	2	1	0	1	1	0	0	0
POLASIG3	3	0	7	2	1	0	8	7	7	3	2	6	5	4	3	0	1	2	2	4	6
POLLEN1LELAT52	8	11	3	11	4	11	9	13	10	10	4	7	12	8	9	16	3	7	8	7	16
PREATPRODH	0	0	1	0	0	1	2	1	0	3	0	1	1	0	1	1	0	2	0	0	1
PRECONSCRHSP70A	3	2	2	1	0	1	1	0	2	2	0	2	3	1	1	1	0	5	2	2	1
PROLAMINBOXOSGLUB1	0	2	0	1	0	0	0	0	0	0	0	0	0	0	0	0	0	0	0	0	0
PROXBBNNAPA	0	0	0	0	0	0	1	0	0	0	1	0	0	0	0	0	0	0	0	0	0
PYRIMIDINEBOXHVEPB1	0	0	1	0	0	0	0	0	0	1	0	0	0	1	0	0	0	0	2	0	1
PYRIMIDINEBOXOSRAMY1A	4	1	0	3	1	1	1	0	0	0	0	0	1	2	2	3	3	0	2	3	6
QARBNEXTA	0	0	1	0	0	0	0	0	0	0	0	0	0	0	0	0	0	1	0	0	0
QELEMENTZMZM13	0	0	8	0	0	0	0	3	1	0	0	0	0	0	3	1	0	0	0	0	1
RAV1AAT	2	7	1	2	6	1	3	4	5	4	4	3	3	0	5	9	5	2	4	2	4
RAV1BAT	0	1	1	0	0	0	0	0	0	0	0	1	0	0	1	1	3	0	0	1	0
RBCSCONSENSUS	0	0	2	0	0	0	2	0	3	3	0	0	0	1	0	0	0	2	3	0	0
REALPHALGLHCB21	3	5	1	2	1	4	2	1	2	3	4	1	2	1	3	3	1	0	7	1	1
REBETALGLHCB21	0	1	0	1	1	0	0	0	0	0	0	2	0	0	1	0	0	0	0	1	0
RGATAOS	0	0	1	0	0	0	0	1	0	0	0	0	0	0	1	0	0	0	0	0	0
RHERPATEXPA7	1	4	10	1	0	0	2	1	0	3	1	0	3	1	3	2	0	3	2	0	1
ROOTMOTIFTAPOX1	5	5	2	18	12	12	10	16	11	12	2	16	4	8	7	4	11	6	4	5	6
RYREPEATBNNAPA	1	1	0	1	0	0	2	0	1	1	0	1	0	0	2	0	1	1	0	1	1
RYREPEATGMGY2	0	0	1	0	0	0	2	0	0	0	0	1	0	0	2	0	0	0	0	1	1
RYREPEATLEGUMINBOX	0	0	0	0	0	0	2	0	0	0	0	1	0	0	2	0	0	1	0	1	1
RYREPEATVFLEB4	0	0	2	0	0	0	2	0	0	0	0	0	0	0	2	0	0	0	0	0	0
S1FBOXSORPS1L21	0	2	1	3	0	0	0	3	1	1	0	0	0	2	0	0	0	2	0	0	0
SEBFCONSSTPR10A	3	1	0	2	0	0	3	0	0	0	1	0	1	2	2	0	0	0	0	0	0
SEF1MOTIF	0	0	1	0	4	1	0	1	0	2	0	3	0	2	0	0	1	0	0	0	0
SEF3MOTIFGM	1	2	4	2	1	1	2	2	0	1	1	0	1	2	1	1	2	0	1	0	1
SEF4MOTIFGM7S	6	1	0	1	3	7	4	6	6	5	2	3	4	4	5	2	2	0	3	4	1
SITEIIATCYTC	0	0	0	0	1	2	1	1	1	0	3	1	2	3	3	0	2	0	0	4	3
SORLIP1AT	2	1	0	1	0	0	0	0	1	0	0	3	0	0	2	3	1	2	5	0	1
SORLIP2AT	1	0	0	0	1	2	1	1	1	0	1	1	1	2	3	0	3	0	0	1	0
SORLIP5AT	0	0	0	0	0	0	0	0	0	0	0	0	1	0	0	0	0	0	0	0	0
SORLREP2AT	0	0	0	0	0	0	0	0	0	0	0	0	0	0	0	0	0	0	1	0	0
SORLREP3AT	0	0	0	0	0	0	0	0	0	1	0	0	0	0	0	0	0	1	0	0	0
SP8BFIBSP8AIB	0	0	0	0	0	0	0	0	0	0	0	0	0	0	0	0	0	0	0	0	1
SP8BFIBSP8BIB	0	0	0	2	0	1	0	4	1	1	0	0	0	0	1	1	0	0	0	0	2
SREATMSD	0	1	0	2	2	1	1	1	0	1	1	2	0	0	0	0	0	1	0	1	1
SURE1STPAT21	0	0	5	0	0	0	0	1	0	0	0	0	0	0	0	1	0	0	0	0	0
SURECOREATSULTR11	8	3	0	3	5	1	5	4	0	1	0	0	1	2	4	1	3	1	3	2	4
SV40COREENHAN	0	0	0	0	0	0	1	0	0	0	1	0	0	1	0	3	3	0	1	0	0
T/GBOXATPIN2	1	0	4	0	0	0	1	0	0	0	0	0	0	0	0	0	0	2	0	0	0
TAAAGSTKST1	7	2	0	6	4	5	3	7	8	3	4	4	5	8	2	5	8	6	4	4	7
TATABOX2	3	0	0	2	6	4	2	1	1	4	0	1	1	2	1	0	2	0	1	3	0
TATABOX3	3	0	1	0	1	1	5	2	0	0	2	2	1	1	2	0	2	0	0	0	0
TATABOX4	1	1	1	1	3	1	1	1	0	5	1	4	1	0	1	2	0	2	0	1	0
TATABOX5	3	2	1	4	4	11	8	7	13	10	2	9	6	4	7	2	2	2	1	4	11
TATABOXOSPAL	0	0	0	1	1	1	0	2	1	1	0	3	0	0	0	0	1	0	0	1	1
TATAPVTRNALEU	0	0	0	0	2	0	0	0	0	2	0	1	1	0	0	0	0	0	0	0	0
TATCCACHVAL21	0	1	2	0	0	0	0	0	0	0	0	0	0	0	0	0	0	0	0	0	0
TATCCAOSAMY	1	2	0	1	3	0	1	0	0	1	1	1	0	0	1	1	0	1	0	0	0
TATCCAYMOTIFOSRAMY3D	0	1	1	0	1	0	1	0	0	0	0	0	0	0	1	1	0	0	0	0	0
TBOXATGAPB	0	0	1	2	0	2	1	2	0	0	0	2	0	0	2	1	4	1	0	0	1
TCA1MOTIF	0	0	0	0	0	0	0	0	0	0	0	0	0	0	0	0	0	0	0	0	0
TELOBOXATEEF1AA1	0	0	0	2	0	1	0	0	0	0	0	0	0	0	1	0	0	0	0	0	0
TGACGTVMAMY	1	0	0	1	1	0	0	0	0	0	0	0	0	0	0	0	0	0	2	0	0
TGTCACACMCUCUMISIN	0	1	0	0	0	1	0	0	0	0	0	0	1	1	0	0	0	0	0	0	0
TL1ATSAR	0	0	1	1	0	0	0	0	0	0	0	0	0	0	0	0	0	0	0	0	0
TRANSINITDICOTS	0	0	1	0	0	2	0	0	0	0	0	0	0	0	1	0	0	0	0	1	1
TRANSINITMONOCOTS	0	0	0	0	0	2	0	0	0	0	0	0	0	0	1	0	0	0	0	2	1
UP1ATMSD	0	0	0	0	0	0	0	1	1	0	0	0	1	1	1	0	1	0	0	1	0
UP2ATMSD	0	0	0	2	1	1	0	0	0	0	0	0	0	0	1	0	0	0	0	0	0
UPRMOTIFIIAT	1	0	0	0	0	0	0	0	0	0	0	0	0	0	0	0	1	0	0	0	0
WBBOXPCWRKY1	0	0	3	0	0	0	0	1	0	0	1	0	1	0	0	1	1	0	0	1	2
WBOXATNPR1	3	0	2	1	2	4	3	3	3	1	4	1	3	2	4	3	2	2	3	3	5
WBOXHVISO1	0	1	1	2	2	0	3	2	2	1	2	1	3	4	0	1	6	2	1	1	3
WBOXNTCHN48	0	0	3	1	0	0	1	4	1	0	0	0	1	1	1	0	2	0	0	1	0
WBOXNTERF3	0	1	7	4	2	2	3	7	4	1	3	1	4	4	5	2	6	2	2	3	4
WRKY71OS	5	6	0	8	7	9	8	10	6	4	7	4	7	6	9	6	9	6	8	7	8
WUSATAg	1	0	0	0	0	0	0	0	0	2	0	0	0	1	0	0	1	0	0	1	1
XYLAT	0	0	0	0	0	0	0	0	0	1	0	0	0	0	0	0	0	0	0	0	0
